# Supplementary material for: Correction: Effects of the hippocampus on the motor expression of augmented breaths
Source: PLoS One. 2019 Aug 1;14(8):e0220760. doi: 10.1371/journal.pone.0220760 (PMC6675070; doi:10.1371/journal.pone.0220760)
Supplement: S12 File — (XLSX) [file pone.0220760.s012.xlsx]

## Sheet: Characteristics of Aug breaths
Quantitative characteristics of 30 randomly selcted augmented breaths
Pre stimulation						Post Stimulation
Augmented Breaths	Tia	Tib	Te			Augmented Breaths	Tia	Tib	Te
1	0.2	0.13	0.42			1	0.14	0.18	0.45
2	0.16	0.16	0.4			2	0.22	0.12	0.45
3	0.2	0.12	0.35			3	0.17	0.15	0.47
4	0.18	0.19	0.43			4	0.17	0.17	0.46
5	0.22	0.13	0.4			5	0.17	0.16	0.46
6	0.12	0.12	0.66			6	0.08	0.09	0.77
7	0.16	0.13	0.58			7	0.16	0.12	0.64
8	0.17	0.12	0.62			8	0.16	0.14	0.57
9	0.16	0.13	0.61			9	0.08	0.1	0.69
10	0.15	0.14	0.63			10	0.06	0.07	0.6
11	0.24	0.08	0.52			11	0.24	0.16	0.54
12	0.28	0.14	0.54			12	0.22	0.22	0.64
13	0.22	0.16	0.54			13	0.22	0.22	0.66
14	0.26	0.24	0.68			14	0.26	0.22	0.64
15	0.22	0.14	0.54			15	0.26	0.18	0.56

## Sheet: Breaths surrounding AB
		Characteristics of breaths surrounding an augmented breath
1	ABn1	Breaths preAB (control)	Ti	Te	RR		Breaths postAB	Ti	Te	RR			Key
		1	0.1	0.38	125		1	0.08	0.22	200			preAB = preaugmented breaths
		2	0.08	0.36	136.364		2	0.08	0.28	166.667			postAB = post augmented breaths
		3	0.06	0.38	136.364		3	0.1	0.22	187.5			Abn = Augmented breath number
		4	0.06	0.38	136.364		4	0.14	0.26	150
		5	0.08	0.46	111.111		5	0.12	0.3	142.857
	ABn2	1	0.1	0.36	130.435		1	0.08	0.26	176.471
		2	0.1	0.42	115.385		2	0.1	0.38	125
		3	0.08	0.4	125		3	0.1	0.34	136.364
		4	0.08	0.34	142.857		4	0.08	0.38	130.435
		5	0.16	0.36	115.385		5	0.1	0.36	130.435
	ABn3	1	0.14	0.4	111.111		1	0.1	0.26	166.667
		2	0.08	0.4	125		2	0.06	0.3	166.667
		3	0.08	0.42	120		3	0.1	0.34	136.364
		4	0.06	0.4	130.435		4	0.12	0.36	125
		5	0.08	0.38	130.435		5	0.06	0.36	142.857
	ABn4	1	0.1	0.38	125		1	0.08	0.2	214.286
		2	0.08	0.34	142.857		2	0.08	0.26	176.471
		3	0.12	0.36	125		3	0.08	0.34	142.857
		4	0.1	0.36	130.435		4	0.08	0.34	142.857
		5	0.08	0.32	150		5	0.08	0.32	150
	ABn5	1	0.06	0.4	130.435		1	0.08	0.22	200
		2	0.08	0.42	120		2	0.08	0.32	150
		3	0.06	0.4	130.435		3	0.1	0.3	150
		4	0.1	0.36	130.435		4	0.1	0.32	142.857
		5	0.08	0.34	142.857		5	0.12	0.3	142.857
2	ABn6	1	0.16	0.3	130.435		1	0.16	0.16	187.5
		2	0.14	0.26	150		2	0.16	0.2	166.667
		3	0.16	0.24	150		3	0.18	0.22	150
		4	0.16	0.24	150		4	0.18	0.18	166.667
		5	0.16	0.24	150		5	0.18	0.22	150
	ABn7	1	0.16	0.26	142.857		1	0.18	0.18	166.667
		2	0.14	0.26	150		2	0.18	0.2	157.895
		3	0.18	0.24	142.857		3	0.2	0.2	150
		4	0.16	0.26	142.857		4	0.2	0.22	142.857
		5	0.14	0.24	157.895		5	0.18	0.2	157.895
	ABn8	1	0.12	0.28	150		1	0.14	0.16	200
		2	0.14	0.28	142.857		2	0.18	0.24	142.857
		3	0.14	0.28	142.857		3	0.14	0.2	176.471
		4	0.14	0.2	176.471		4	0.16	0.26	142.857
		5	0.18	0.26	136.364		5	0.14	0.2	176.471
	ABn9	1	0.16	0.26	142.857		1	0.18	0.2	157.895
		2	0.16	0.28	136.364		2	0.16	0.18	176.471
		3	0.12	0.28	150		3	0.18	0.2	157.895
		4	0.16	0.24	150		4	0.18	0.2	157.895
		5	0.14	0.24	157.895		5	0.16	0.18	176.471
	ABn10	1	0.12	0.28	150		1	0.18	0.24	142.857
		2	0.18	0.3	125		2	0.16	0.22	157.895
		3	0.16	0.28	136.364		3	0.18	0.26	136.364
		4	0.14	0.3	136.364		4	0.18	0.26	136.364
		5	0.18	0.3	125		5	0.18	0.28	130.435
3	ABn11	1	0.18	0.3	125		1	0.2	0.2	150
		2	0.14	0.28	142.857		2	0.18	0.24	142.857
		3	0.16	0.3	130.435		3	0.16	0.24	150
		4	0.18	0.3	125		4	0.18	0.24	142.857
		5	0.18	0.3	125		5	0.2	0.28	125
	ABn12	1	0.14	0.3	136.364		1	0.18	0.2	157.895
		2	0.18	0.28	130.435		2	0.2	0.2	150
		3	0.16	0.32	125		3	0.18	0.24	142.857
		4	0.14	0.28	142.857		4	0.18	0.24	142.857
		5	0.16	0.3	130.435		5	0.16	0.24	150
	ABn13	1	0.16	0.3	130.435		1	0.16	0.22	157.895
		2	0.16	0.28	136.364		2	0.16	0.22	157.895
		3	0.18	0.28	130.435		3	0.2	0.24	136.364
		4	0.16	0.28	136.364		4	0.16	0.26	142.857
		5	0.18	0.28	130.435		5	0.18	0.26	136.364
	ABn14	1	0.2	0.34	111.111		1	0.16	0.24	150
		2	0.22	0.32	111.111		2	0.16	0.2	166.667
		3	0.18	0.32	120		3	0.3	0.32	96.7742
		4	0.18	0.32	120		4	0.18	0.22	150
		5	0.2	0.34	111.111		5	0.24	0.28	115.385
	ABn15	1	0.2	0.32	115.385		1	0.24	0.24	125
		2	0.2	0.34	111.111		2	0.22	0.3	115.385
		3	0.22	0.34	107.143		3	0.2	0.2	150
		4	0.16	0.22	157.895		4	0.24	0.28	115.385
		5	0.28	0.28	107.143		5	0.22	0.32	111.111
4	ABn16	1	0.2	0.28	125		1	0.26	0.2	130.435
		2	0.18	0.28	130.435		2	0.2	0.24	136.364
		3	0.3	0.3	100		3	0.22	0.3	115.385
		4	0.18	0.28	130.435		4	0.18	0.22	150
		5	0.16	0.32	125		5	0.22	0.22	136.364
	ABn17	1	0.18	0.3	125		1	0.28	0.22	120
		2	0.2	0.32	115.385		2	0.22	0.26	125
		3	0.18	0.36	111.111		3	0.22	0.26	125
		4	0.16	0.26	142.857		4	0.2	0.24	136.364
		5	0.32	0.26	103.448		5	0.3	0.22	115.385
	ABn18	1	0.18	0.32	120		1	0.32	0.22	111.111
		2	0.2	0.32	115.385		2	0.24	0.2	136.364
		3	0.22	0.32	111.111		3	0.28	0.26	111.111
		4	0.16	0.32	125		4	0.26	0.3	107.143
		5	0.22	0.3	115.385		5	0.18	0.26	136.364
	ABn19	1	0.16	0.36	115.385		1	0.16	0.24	150
		2	0.2	0.32	115.385		2	0.26	0.26	115.385
		3	0.22	0.36	103.448		3	0.22	0.34	107.143
		4	0.22	0.36	103.448		4	0.22	0.26	125
		5	0.2	0.34	111.111		5	0.28	0.32	100
	ABn20	1	0.16	0.36	115.385		1	0.12	0.28	150
		2	0.2	0.36	107.143		2	0.2	0.34	111.111
		3	0.2	0.34	111.111		3	0.2	0.3	120
		4	0.24	0.36	100		4	0.18	0.28	130.435
		5	0.24	0.24	125		5	0.24	0.24	125
5	ABn21	1	0.18	0.32	120		1	0.16	0.18	176.471
		2	0.18	0.36	111.111		2	0.2	0.28	125
		3	0.16	0.36	115.385		3	0.18	0.3	125
		4	0.18	0.36	111.111		4	0.16	0.34	120
		5	0.18	0.38	107.143		5	0.2	0.28	125
	ABn22	1	0.17	0.36	113.208		1	0.18	0.17	171.429
		2	0.18	0.36	111.111		2	0.15	0.31	130.435
		3	0.19	0.36	109.091		3	0.19	0.3	122.449
		4	0.19	0.33	115.385		4	0.16	0.32	125
		5	0.18	0.32	120		5	0.19	0.29	125
	ABn23	1	0.16	0.37	113.208		1	0.14	0.27	146.341
		2	0.18	0.36	111.111		2	0.21	0.34	109.091
		3	0.18	0.36	111.111		3	0.19	0.29	125
		4	0.19	0.34	113.208		4	0.25	0.31	107.143
		5	0.22	0.34	107.143		5	0.18	0.33	117.647
	ABn24	1	0.2	0.38	103.448		1	0.14	0.24	157.895
		2	0.2	0.38	103.448		2	0.18	0.28	130.435
		3	0.18	0.34	115.385		3	0.18	0.28	130.435
		4	0.18	0.42	100		4	0.14	0.24	157.895
		5	0.16	0.36	115.385		5	0.2	0.3	120
	ABn25	1	0.16	0.38	111.111		1	0.18	0.2	157.895
		2	0.18	0.34	115.385		2	0.16	0.34	120
		3	0.18	0.4	103.448		3	0.12	0.28	150
		4	0.14	0.4	111.111		4	0.16	0.3	130.435
		5	0.16	0.38	111.111		5	0.14	0.34	125
6	ABn26	1	0.16	0.34	120		1	0.16	0.16	187.5
		2	0.22	0.34	107.143		2	0.16	0.28	136.364
		3	0.18	0.42	100		3	0.18	0.24	142.857
		4	0.16	0.3	130.435		4	0.22	0.36	103.448
		5	0.24	0.38	96.7742		5	0.14	0.26	150
	ABn27	1	0.1	0.31	146.341		1	0.15	0.12	222.222
		2	0.16	0.28	136.364		2	0.1	0.2	200
		3	0.13	0.29	142.857		3	0.15	0.25	150
		4	0.14	0.34	125		4	0.18	0.18	166.667
		5	0.12	0.3	142.857		5	0.19	0.25	136.364
	ABn28	1	0.2	0.38	103.448		1	0.16	0.18	176.471
		2	0.18	0.34	115.385		2	0.18	0.24	142.857
		3	0.16	0.34	120		3	0.14	0.22	166.667
		4	0.18	0.32	120		4	0.18	0.28	130.435
		5	0.16	0.32	125		5	0.2	0.32	115.385
	ABn29	1	0.18	0.34	115.385		1	0.2	0.2	150
		2	0.2	0.36	107.143		2	0.14	0.3	136.364
		3	0.18	0.34	115.385		3	0.18	0.24	142.857
		4	0.12	0.36	125		4	0.2	0.3	120
		5	0.22	0.36	103.448		5	0.18	0.26	136.364
	ABn30	1	0.18	0.36	111.111		1	0.2	0.14	176.471
		2	0.18	0.36	111.111		2	0.16	0.32	125
		3	0.16	0.4	107.143		3	0.2	0.26	130.435
		4	0.18	0.36	111.111		4	0.2	0.32	115.385
		5	0.2	0.36	107.143		5	0.16	0.3	130.435
	ABn31	1	0.18	0.4	103.448		1	0.24	0.16	150
		2	0.16	0.42	103.448		2	0.16	0.28	136.364
		3	0.22	0.42	93.75		3	0.16	0.3	130.435
		4	0.18	0.42	100		4	0.14	0.32	130.435
		5	0.16	0.44	100		5	0.2	0.26	130.435
	ABn32	1	0.22	0.42	93.75		1	0.22	0.32	111.111
		2	0.2	0.48	88.2353		2	0.2	0.34	111.111
		3	0.18	0.46	93.75		3	0.18	0.38	107.143
		4	0.2	0.4	100		4	0.16	0.4	107.143
		5	0.22	0.48	85.7143		5	0.18	0.4	103.448
			0.164062	0.334875	122.395			0.172437	0.261562	141.924

## Sheet: Freq of AB pre and post stim
Frequency of occurance of augmented breaths in the DH and VH per 5 minutes pre and post stimulation
	Dorsal Hippocampus
Animal number	Pre Stimulation	Post Stimulation
R54	3	2
	3	3
R63	2	1
R67	3	2
	4	5
R70	3	3
R75	3	2
R69	2	2
	Ventral Hippocmpus
	Pre Stimulation	Post Stimulation
R73	3	0
R76	2	0
R82	3	0
R83	4	0
R55	6	0
R57	3	0
R59	3	0
R62	2	0

## Sheet: Duration of suppression of AB
Duration of suppression of augmented breaths (sec)
	Animal and injection number	Duration of suppression(sec)
200 nl	R73 1st injection	506
	R73 3rd injection	429
	R76 1st injection	682
	R76 2nd injection	493
	R76 3rd injection	828
	R82 6th injection	864
	R82 1st injection	466
	R83 1st injection	200
	R83 3rd injection (Used for figure)	584
	R83 4th injection	627
	R83b DLH injection	1006
400 nl	R55 3rd injection	219
	R55 4th injection	190
	R57 1st injection	1006
	R57 2nd injection	866
	R59 1st injection	345
	R59 2nd injection	309
	R59 3rd injection	375
	R59 4th injection	415
	R59 5th injection	304
	R59 6th injection	575
	R59 7th injection	660
	R62 1st injection	896
	R62 2nd injection	522
	R62 3rd injection	547
	R62 4th injection	544
	R62 5th injection	525
	R62 6th injection	520

## Sheet: Intervals between normal AB
intervals between normal augmented breaths (Seconds)							Combined figures
n1	n2	n3	n4	n5		n1	42
42	62	74	78	79			48
48	30	196	79	66			88
88	45	60	96	75			94
94	62	116	51	105			64
64	57	106	49	78			73
73	60	106	70	75			100
100	77	98	34	78			108
108	75	70	71	84			96
96	56	98	64	115			72
72	35	114	57	95			88
88	62	72	46	82		n2	62
							30
							45
							62
							57
							60
							77
							75
							56
							35
							62
						n3	74
							196
							60
							116
							106
							106
							98
							70
							98
							114
							72
						n4	78
							79
							96
							51
							49
							70
							34
							71
							64
							57
							46
						n5	79
							66
							75
							105
							78
							75
							78
							84
							115
							95
							82

## Sheet: Notes
All data sets were extrapolated to Graphpad prism for statistical analysis. The prism files are attached and appropriately labelled.
